# Supplementary material for: A new perspective on semen quality of aged male: The characteristics of metabolomics and proteomics
Source: Front Endocrinol (Lausanne). 2023 Jan 4;13:1058250. doi: 10.3389/fendo.2022.1058250 (PMC9848653; doi:10.3389/fendo.2022.1058250)
Supplement: Supplementary file 3 [file Table_2.xlsx]

## Sheet: POS
ID	adduct	Name	VIP	Fold change	p-value	m/z	rt(s)	HMDB
M369T38_4	[M+H-H2O]+	Cholesterol	2.98628	0.83811	0.0476575	369.351	37.8345	HMDB0000067
M615T50_3	[M+Na]+	1-palmitoyl-2-linoleoyl-rac-glycerol	1.09202	1.77763	0.00765687	615.497	50.336
M376T55_1	[M+H]+	Pipamperone	3.30989	0.877061	<0.001	376.259	54.6415				<0.001
M133T55	[M+H-CH5N]+	2-methylamino-1-phenylbutane	1.20007	2.84617	0.00289938	133.1	54.7875
M351T55	[M+H]+	Cys-Thr-Lys	1.38032	2.66519	0.0010752	351.18	54.816
M183T57	[M+H]+	Triethyl phosphate	2.84371	2.23302	0.00112569	183.077	56.574
M155T57	[M+H]+	O,o-diethyl phosphate	1.44201	2.17265	0.00148017	155.046	56.611	HMDB0012209
M286T58	[M+H]+	Heptadecasphing-4-enine	1.10552	1.51025	0.00251766	286.274	57.939
M214T61	[M+H]+	N-(9-oxodecyl)acetamide	1.10413	0.485023	0.00272416	214.18	60.791
M195T67	[M+H]+	Caffeine	1.82855	2.25773	0.0292876	195.087	66.974	HMDB0001847
M344T70_2	(M+CH3COO+2H)+	Stearamide	1.33513	1.43894	0.0335888	344.316	69.8775	HMDB0034146
M424T75	[M+H]+	Linoleoylcarnitine	1.2703	0.583335	0.00105844	424.342	74.7265	HMDB0006469
M426T75	[M+H]+	Oleoyl-l-carnitine	2.59822	0.568446	0.00182419	426.357	74.794	HMDB0005065
M837T76	[M+H]+	2-docosahexaenoyl-1-stearoyl-sn-glycero-3-phosphoserine	1.2036	1.20644	0.0366341	836.543	75.634	HMDB0010167
M550T76	[M+H]+	1-o-hexadecyl-2-o-(2e-butenoyl)-sn-glyceryl-3-phosphocholine	3.30479	0.744435	0.00242102	550.386	76.075
M524T77_2	[M+H]+	1-Stearoyl-sn-glycerol 3-phosphocholine(LPC(18:0))	6.32701	0.819491	0.00426062	524.37	76.5265	HMDB0010384
M510T77	[M+H]+	1-heptadecanoyl-sn-glycero-3-phosphocholine	1.25799	0.81678	0.0208647	510.354	76.651	HMDB0012108
M496T78_5	[M+H]+	1-palmitoyl-sn-glycero-3-phosphocholine	9.79299	0.686213	0.0138444	496.339	77.785	HMDB0010382
M195T107	[M+H]+	Tetraethylene glycol	1.60017	1.54416	0.027805	195.122	107.011	HMDB0094708
M282T251	[M+H]+	1-methyladenosine	4.74725	0.613048	0.00433285	282.119	250.651	HMDB0003331
M113T310_2	[M+H]+	Uracil	6.16683	0.740367	0.0273449	113.034	310.039	HMDB0000300
M136T333	[M+H]+	Adenine	2.07964	0.471779	0.00138708	136.061	332.885	HMDB0000034
M268T334	[M+H]+	Adenosine	10.8047	0.451456	0.00292645	268.104	333.707	HMDB0000050
M210T335	[M+H]+	2,2-bis[hydroxymethyl]-2,2',2''-nitrilotriethanol	1.5318	3.56917	0.00146121	210.133	335.247
M339T343	(M+H)+	(+-)5,6-DHET	1.15188	2.22935	0.0191133	339.252	342.645
M409T361	[M+H]+	Beclomethasone	1.66989	0.504126	0.0402051	409.197	361	HMDB0013609
M299T363	[M+H-2H2O]+	15-ketoprostaglandin a1	3.71303	0.556603	0.00841216	299.2	362.884
M114T369	[M+H]+	Creatinine	7.45664	1.47897	0.0347518	114.065	369.35	HMDB0000562
M522T400	[M+H]+	1-oleoyl-sn-glycero-3-phosphocholine	1.5837	0.651909	0.00285495	522.355	400.259	HMDB0002815
M247T410	[M+H]+	Tryptophan betaine	2.58098	1.74445	0.0170683	247.144	409.938	HMDB0061115
M138T436	[M+H]+	Methylpicolinate	1.83835	2.37207	0.0110688	138.054	436.169
M263T466	[M+H]+	Phe-pro	12.3797	0.626566	0.00622007	263.139	465.767	HMDB0011177
M487T478	[2M+H]+	Cytidine	3.3832	0.477684	0.00251185	487.177	478.375	HMDB0000089
M244T479	[M+H]+	Cytarabine	2.12711	0.631571	0.00152443	244.092	478.788	HMDB0015122
M112T479	[M+H]+	Cytosine	1.88031	0.565751	0.0014351	112.05	479.334	HMDB0000630
M319T504	[M+H]+	17(18)-epoxy-5z,8z,11z,14z-eicosatetraenoic acid	1.87719	1.46553	0.0438705	319.226	503.875
M120T518	[M+H-H2O]+	2-amino-1-phenylethanol	3.2927	0.846888	0.0245714	120.08	517.775	HMDB0001065
M232T519_3	[M+H]+	(r)-butyrylcarnitine	13.5235	1.18165	0.0157408	232.154	519.234	HMDB0002013
M463T520	[2M+H]+	Isobutyryl-l-carnitine	3.08582	2.07838	0.00864399	463.301	519.797	HMDB0000736
M244T528	[M+Na]+	N-acetyl-d-glucosamine	5.12204	0.822251	0.00389687	244.079	528.14	HMDB0000215
M561T601	[M+H]+	Desferrioxamine	1.10113	0.466333	0.000759139	561.352	600.665	HMDB0014884
M525T634	[M+Na]+	Propanoic acid, 2-[[4-[2-[[(cyclohexylamino)carbonyl](4-cyclohexylbutyl)amino]ethyl]phenyl]thio]-2-methyl-	1.21691	0.624739	0.0128063	525.327	633.768
M162T640_1	(M+H-H2O)+	Glucosamine	1.8434	2.10355	0.00238386	162.075	639.925	HMDB0001514
M248T643_2	[M+H]+	3-hydroxybutyrylcarnitine	8.50865	1.21016	0.010945	248.149	643.312	HMDB0062735
M151T651	[2M+H]+	Trimethylamine n-oxide	2.0243	2.4963	0.0160591	151.143	650.96	HMDB0000925
M230T652	[M+H]+	Ergothioneine	3.97847	2.05313	0.00121194	230.095	652.212	HMDB0003045
M263T660	[M+H]+	Dioxydemeton-s-methyl	1.24651	0.62952	0.0088036	263.019	660.286
M404T662	[M+H]+	Cytidine 5'-diphosphate	1.83195	0.682065	0.00121695	404.001	662.479	HMDB0001546
M324T683	[M+H]+	Anorexigenic peptide	1.16548	3.11649	0.0326169	324.13	682.549
M132T692_2	[M+H]+	Creatine	2.51066	0.89308	0.03038	132.076	692.487	HMDB0000064
M241T751	[M+H]+	Anserine	1.02456	1.29222	0.0337129	241.154	750.658	HMDB0000194
M315T781	[M+H]+	Pyroglu-Gly-Lys	1.60438	1.95654	0.011292	315.191	780.612
M253T788	[M+H]+	His-Pro	3.97722	0.737212	0.0456467	253.129	788.095
M229T795	[M+H]+	Pro-hyp	2.30055	2.97749	0.00155107	229.129	794.636	HMDB0006695
M389T806	[M+H]+	Asp-Val-Arg	3.16754	1.36917	0.0426451	389.214	805.687
M260T812	[M+H]+	D-glucosamine 6-phosphate	1.92139	0.825926	0.0319129	260.052	812.088	HMDB0001254
M272T818	[M+H]+	Arg-Pro	1.1639	0.602365	<0.001	272.171	817.554
M276T839	[M+H]+	Gamma-glu-glu	4.30642	0.744922	0.0175603	276.118	839.029	HMDB0011738
M272T866	(M+H)+	Pro-Arg	1.4551	0.50423	<0.001	272.171	866.395
M277T879	(M+H)+	L-Saccharopine	2.06893	1.29596	0.0142106	277.139	878.736	HMDB0000279/HMDB0062698
M377T887	[M+H]+	Thr-Glu-Lys	2.7288	0.702114	0.00810681	377.202	887.401
M262T900	[M+H]+	Lys-Asp	3.0765	0.776419	0.0327306	262.139	899.907
M275T914	[M+H]+	Lys-Gln	2.97363	0.777362	0.0442709	275.171	913.976
M247T914	[M+H+i]+	Ala-Arg	2.69632	2.36938	0.00554973	247.139	914.328
M162T925	(M+H-H2O)+	D-(+)-Galactosamine	1.47179	4.54195	<0.001	162.075	924.549
M519T930	[M+H-H2O]+	Gomisin c	2.53906	1.33836	0.013343	519.215	929.719
M944T939	[M+H]+	Soyasaponin bb	1.72946	0.684774	0.00843741	943.501	938.519
M266T940	[M+H]+	Anisomycin	1.00427	1.41825	0.0153579	266.159	939.587
M729T951	[M+Na]+	3-(3-(1,2-dihydroxy-1,2-dihexanoyl)thiopropane)inositol-4,5-diphosphate	1.52245	0.641506	0.00737899	729.099	950.614
M184T965	[M+H-C16H32]+	Miltefosine	1.0721	1.54378	0.0436083	184.072	965.473
M1007T968	[M+H]+	Oxytocin	1.02389	0.709364	0.0280274	1007.45	968.435	HMDB0002865
M681T992	[2M+H]+	Neomenthyldiphenylphosphine oxide	1.81448	0.559639	0.00100547	681.378	992.469
M609T1004_2	[M+H]+	Reserpine	1.3617	0.722008	0.0445469	609.293	1003.97	HMDB0014351
M543T1004	[M+Na]+	3-hydroxystanozolol glucuronide	1.41487	0.714595	0.0424883	543.25	1004.05
M1109T1005_1	[M+Na]+	[3,4,5-trihydroxy-6-(hydroxymethyl)oxan-2-yl] 10-[3-acetamido-6-[[4,5-dihydroxy-3-(3,4,5-trihydroxyoxan-2-yl)oxyoxan-2-yl]oxymethyl]-4,5-dihydroxyoxan-2-yl]oxy-2,2,6a,6b,9,9,12a-heptamethyl-1,3,4,5,6,6a,7,8,8a,10,11,12,13,14b-tetradecahydropicene-4a-carboxylate	1.2946	0.741356	0.0165916	1108.59	1004.63
M827T1010_12	[M+Na]+	Okadaic acid	6.34986	0.743752	0.000516717	827.431	1009.54
M477T1017	[M+Na]+	Withanolide b	1.14434	4.08906	0.0341807	477.269	1016.55
M659T1018_2	[M+H]+	7-(triethylsilyl)-10-deacetylbaccatin iii	2.29123	0.604042	<0.001	659.332	1018.27

## Sheet: Neg
ID	adduct	Name	VIP	Fold change	p-value	m/z	rt(s)	HMDB
M465T38_7	[M-H]-	Cholesteryl sulfate	12.1954	0.678284	0.0020086	465.304	37.8065	HMDB0000653
M339T40_3	[M-H]-	Canrenone	10.0145	1.49308	0.00181485	339.199	40.019
M311T41	[M-H]-	Thymol-beta-d-glucoside	11.8852	1.61417	0.000606625	311.168	40.848
M212T41	[M-H]-	Indoxyl sulfate	9.37024	2.18752	0.0138551	212.002	41.073	HMDB0000682
M367T41_2	[M-H]-	3-dehydroepiandrosterone sulfate	3.65399	0.697844	0.0135178	367.158	41.121	HMDB0001032
M297T41	[M-H]-	C10-las (sample)	6.80824	1.74239	<0.001	297.153	41.4725
M323T42	[M-H]-	Hymeglusin	1.30966	1.50449	0.00392147	323.167	42.191
M427T45	[M-H-H2O]-	Estrone glucuronide	1.34785	1.93735	0.000744425	427.177	45.259	HMDB0004483
M249T55	[M-H]-	Benzenethiol, 4,4'-thiobis-	2.42926	1.65224	0.0106791	249.007	54.758
M321T61	[M-H]-	8-gingerol	2.18886	2.95134	0.0277563	321.21	60.628
M305T63	[M-2H]2-	Glutathione, oxidized	1.02647	3.17993	0.0382766	305.081	62.752	HMDB0003337
M309T64	[M-H]-	Eicosenoic acid	1.42743	0.787613	0.0221733	309.279	64.429
M303T65_2	[M-H]-	Arachidonic acid (peroxide free)	5.32422	0.760872	0.00148736	303.233	64.68	HMDB0001043
M277T67	[M-H]-	Linolenic acid	1.57686	1.56173	0.00898692	277.217	67.205	HMDB0001388
M253T67	[M-H]-	Cis-9-palmitoleic acid	2.23793	1.27264	0.0212997	253.217	67.325	HMDB0003229
M248T70	[M-2H]2-	Benzenesulfonic acid, dodecyl(sulfophenoxy)-	1.10383	1.51751	0.0195692	248.079	70.201
M293T71	[M-H]-	[6]-gingerol	3.24635	2.10734	<0.001	293.176	71.101
M194T73	[M-H]-	2-(n-morpholino)ethanesulfonic acid	1.00799	1.56727	0.0278738	194.048	72.7175
M341T73_1	[M-H]-	Methylophiopogonanone a	3.25184	1.54678	0.00445267	341.084	73.352
M415T75_1	[M-H]-	Methyl (1r,4as,9s,10s)-10-acetyloxy-5,9-dihydroxy-1,4a-dimethyl-2-oxo-7-propan-2-yl-10,10a-dihydro-9h-phenanthrene-1-carboxylate	1.57749	1.69101	0.0353268	415.178	74.667
M522T75	[M-H]-	2-amino-3-[hydroxy-[2-hydroxy-3-[octadec-9-enoyl]oxypropoxy]phosphoryl]oxypropanoic acid	2.89238	0.616292	0.00255563	522.282	75.318
M478T75	[M-H]-	1-oleoyl-sn-glycero-3-phosphoethanolamine	4.05865	0.583167	<0.001	478.292	75.319	HMDB0011506
M452T76_3	[M-H]-	1-palmitoyl-2-hydroxy-sn-glycero-3-phosphoethanolamine	5.26099	0.59055	0.00091883	452.277	75.9095	HMDB0011503
M163T148	[M-H]-	Lumazine	1.20542	2.62705	0.0485059	163.026	147.721
M243T282	[M-H]-	Uridine	10.3863	0.716969	0.0207925	243.062	281.547	HMDB0000296
M178T303	[M-H]-	Hippuric acid	4.40274	5.31655	0.0465069	178.051	302.993	HMDB0000714
M194T368	[M-H]-	Salicyluric acid	1.2293	5.28215	0.0182884	194.046	368.294	HMDB0000840
M195T392	[M-H]-	1,7-dimethyluric acid	1.71576	4.22913	0.000945983	195.052	392.467	HMDB0011103
M227T459	[M-H]-	Leu-Pro	8.7692	0.648725	0.0245036	227.14	459.394
M277T471	[M-H]-	Tyr-Pro	2.51654	0.621543	0.00367609	277.119	470.791
M215T544	[M-H]-	Thr-Pro	1.82793	0.630697	0.020219	215.104	543.558
M185T598	[M-H]-	Ala-Pro	1.73573	0.582855	0.000798867	185.093	598.326	HMDB0028695
M88T628	[M-H]-	Sarcosine	1.60504	0.826796	0.0168578	88.0403	627.934	HMDB0000271
M185T631	[M-H]-	Pro-Ala	1.383	0.535822	<0.001	185.093	630.959
M118T639	[M-H]-	Threonine	5.22041	0.805859	0.0203223	118.051	638.599	HMDB0000167
M309T667	[M-H]-	Gamma-glu-tyr	1.46215	0.641272	0.0143535	309.108	666.954	HMDB0011741
M131T682	[M-H]-	Asparagine	1.99802	0.783783	0.0444244	131.046	682.284	HMDB0000168
M132T721_2	[M-H]-	Aspartic acid	4.92412	0.803805	0.0105029	132.03	721.107	HMDB0000191
M258T748	[M-H]-	D-glucosamine 1-phosphate	1.38469	0.799262	0.043628	258.038	747.54	HMDB0001109
M97T760	[M-H]-	Phosphoric acid	2.56108	1.50649	0.0338885	96.9598	759.682	HMDB0000973
M274T774	[M-H]-	Glu-gln	1.98559	0.711825	0.0372359	274.104	773.652
M165T804	[M-H]-	D-arabinonic acid	3.75378	1.67166	0.0315188	165.04	804.321	HMDB0000539
M191T822	[M-H]-	Citrate	36.806	0.710514	0.00498663	191.02	822.029	HMDB0000094
M550T825	[M-2H]2-	1,2-dioleoyl-sn-glycero-3-phospho-(1'-myo-inositol-3',4',5'-trisphosphate)	1.3093	2.20074	0.00602271	550.197	825.053	HMDB0010159
M177T835	(M+K-2H)-	Acetyl phosphate	3.19698	2.28228	0.0240062	176.936	835.158	HMDB0001494
M297T838	(M+K-2H)-	D-Mannose 1-phosphate	3.00742	2.57798	0.0339582	296.982	838.146	HMDB0006330
M140T854	[M-H]-	O-phosphoethanolamine	1.10128	3.04943	0.0445689	140.011	853.753	HMDB0000224
M259T854	[M-H]-	.alpha.-d-galactose 1-phosphate	1.40727	1.7649	0.0187673	259.022	854.208	HMDB0000645
M258T860	[M-H]-	Ile-Lys	3.39113	6.82533	<0.001	258.038	860.213	HMDB0001254
M825T948	[M-H]-	(2s,3s,4s,5r,6r)-6-[[(2s,3r,4r,6ar,6bs,8as,14br)-2-hydroxy-4-(hydroxymethyl)-4,6a,6b,11,11,14b-hexamethyl-8a-[(2s,3r,4s,5s,6r)-3,4,5-trihydroxy-6-(hydroxymethyl)oxan-2-yl]oxycarbonyl-1,2,3,4a,5,6,7,8,9,10,12,12a,14,14a-tetradecahydropicen-3-yl]oxy]-3,4,5-trihydroxyoxane-2-carboxylic acid	2.50599	0.68068	0.000692307	825.417	947.677
M605T990	[2M-H]-	Pipemidic acid	1.01892	0.583633	0.0395905	605.277	990.345	HMDB0041989

## Sheet: Differential metabolites
Mode	ID	m/z	rt(s)	Adduct	Metabolites	HMDB	VIP	Fold change	p-value
ESI(+)	M369T38_4	369.351	37.8345	[M+H-H2O]+	Cholesterol	HMDB0000067	2.98628	0.83811	0.0476575
ESI(+)	M615T50_3	615.497	50.336	[M+Na]+	1-palmitoyl-2-linoleoyl-rac-glycerol	-	1.09202	1.77763	0.00765687
ESI(+)	M376T55_1	376.259	54.6415	[M+H]+	Pipamperone	-	3.30989	0.877061	<0.001
ESI(+)	M133T55	133.1	54.7875	[M+H-CH5N]+	2-methylamino-1-phenylbutane	-	1.20007	2.84617	0.00289938
ESI(+)	M351T55	351.18	54.816	[M+H]+	Cys-Thr-Lys	-	1.38032	2.66519	0.0010752
ESI(+)	M183T57	183.077	56.574	[M+H]+	Triethyl phosphate	-	2.84371	2.23302	0.00112569
ESI(+)	M155T57	155.046	56.611	[M+H]+	O,o-diethyl phosphate	HMDB0012209	1.44201	2.17265	0.00148017
ESI(+)	M286T58	286.274	57.939	[M+H]+	Heptadecasphing-4-enine	-	1.10552	1.51025	0.00251766
ESI(+)	M214T61	214.18	60.791	[M+H]+	N-(9-oxodecyl)acetamide	-	1.10413	0.485023	0.00272416
ESI(+)	M195T67	195.087	66.974	[M+H]+	Caffeine	HMDB0001847	1.82855	2.25773	0.0292876
ESI(+)	M344T70_2	344.316	69.8775	(M+CH3COO+2H)+	Stearamide	HMDB0034146	1.33513	1.43894	0.0335888
ESI(+)	M424T75	424.342	74.7265	[M+H]+	Linoleoylcarnitine	HMDB0006469	1.2703	0.583335	0.00105844
ESI(+)	M426T75	426.357	74.794	[M+H]+	Oleoyl-l-carnitine	HMDB0005065	2.59822	0.568446	0.00182419
ESI(+)	M837T76	836.543	75.634	[M+H]+	2-docosahexaenoyl-1-stearoyl-sn-glycero-3-phosphoserine	HMDB0010167	1.2036	1.20644	0.0366341
ESI(+)	M550T76	550.386	76.075	[M+H]+	1-o-hexadecyl-2-o-(2e-butenoyl)-sn-glyceryl-3-phosphocholine	-	3.30479	0.744435	0.00242102
ESI(+)	M524T77_2	524.37	76.5265	[M+H]+	1-Stearoyl-sn-glycerol 3-phosphocholine(LPC(18:0))	HMDB0010384	6.32701	0.819491	0.00426062
ESI(+)	M510T77	510.354	76.651	[M+H]+	1-heptadecanoyl-sn-glycero-3-phosphocholine	HMDB0012108	1.25799	0.81678	0.0208647
ESI(+)	M496T78_5	496.339	77.785	[M+H]+	1-palmitoyl-sn-glycero-3-phosphocholine	HMDB0010382	9.79299	0.686213	0.0138444
ESI(+)	M195T107	195.122	107.011	[M+H]+	Tetraethylene glycol	HMDB0094708	1.60017	1.54416	0.027805
ESI(+)	M282T251	282.119	250.651	[M+H]+	1-methyladenosine	HMDB0003331	4.74725	0.613048	0.00433285
ESI(+)	M113T310_2	113.034	310.039	[M+H]+	Uracil	HMDB0000300	6.16683	0.740367	0.0273449
ESI(+)	M136T333	136.061	332.885	[M+H]+	Adenine	HMDB0000034	2.07964	0.471779	0.00138708
ESI(+)	M268T334	268.104	333.707	[M+H]+	Adenosine	HMDB0000050	10.8047	0.451456	0.00292645
ESI(+)	M210T335	210.133	335.247	[M+H]+	2,2-bis[hydroxymethyl]-2,2',2''-nitrilotriethanol	-	1.5318	3.56917	0.00146121
ESI(+)	M339T343	339.252	342.645	(M+H)+	(+-)5,6-DHET	-	1.15188	2.22935	0.0191133
ESI(+)	M409T361	409.197	361	[M+H]+	Beclomethasone	HMDB0013609	1.66989	0.504126	0.0402051
ESI(+)	M299T363	299.2	362.884	[M+H-2H2O]+	15-ketoprostaglandin a1	-	3.71303	0.556603	0.00841216
ESI(+)	M114T369	114.065	369.35	[M+H]+	Creatinine	HMDB0000562	7.45664	1.47897	0.0347518
ESI(+)	M522T400	522.355	400.259	[M+H]+	1-oleoyl-sn-glycero-3-phosphocholine	HMDB0002815	1.5837	0.651909	0.00285495
ESI(+)	M247T410	247.144	409.938	[M+H]+	Tryptophan betaine	HMDB0061115	2.58098	1.74445	0.0170683
ESI(+)	M138T436	138.054	436.169	[M+H]+	Methylpicolinate	-	1.83835	2.37207	0.0110688
ESI(+)	M263T466	263.139	465.767	[M+H]+	Phe-pro	HMDB0011177	12.3797	0.626566	0.00622007
ESI(+)	M487T478	487.177	478.375	[2M+H]+	Cytidine	HMDB0000089	3.3832	0.477684	0.00251185
ESI(+)	M244T479	244.092	478.788	[M+H]+	Cytarabine	HMDB0015122	2.12711	0.631571	0.00152443
ESI(+)	M112T479	112.05	479.334	[M+H]+	Cytosine	HMDB0000630	1.88031	0.565751	0.0014351
ESI(+)	M319T504	319.226	503.875	[M+H]+	17(18)-epoxy-5z,8z,11z,14z-eicosatetraenoic acid	-	1.87719	1.46553	0.0438705
ESI(+)	M120T518	120.08	517.775	[M+H-H2O]+	2-amino-1-phenylethanol	HMDB0001065	3.2927	0.846888	0.0245714
ESI(+)	M232T519_3	232.154	519.234	[M+H]+	(r)-butyrylcarnitine	HMDB0002013	13.5235	1.18165	0.0157408
ESI(+)	M463T520	463.301	519.797	[2M+H]+	Isobutyryl-l-carnitine	HMDB0000736	3.08582	2.07838	0.00864399
ESI(+)	M244T528	244.079	528.14	[M+Na]+	N-acetyl-d-glucosamine	HMDB0000215	5.12204	0.822251	0.00389687
ESI(+)	M561T601	561.352	600.665	[M+H]+	Desferrioxamine	HMDB0014884	1.10113	0.466333	0.000759139
ESI(+)	M525T634	525.327	633.768	[M+Na]+	Propanoic acid, 2-[[4-[2-[[(cyclohexylamino)carbonyl](4-cyclohexylbutyl)amino]ethyl]phenyl]thio]-2-methyl-	-	1.21691	0.624739	0.0128063
ESI(+)	M162T640_1	162.075	639.925	(M+H-H2O)+	Glucosamine	HMDB0001514	1.8434	2.10355	0.00238386
ESI(+)	M248T643_2	248.149	643.312	[M+H]+	3-hydroxybutyrylcarnitine	HMDB0062735	8.50865	1.21016	0.010945
ESI(+)	M151T651	151.143	650.96	[2M+H]+	Trimethylamine n-oxide	HMDB0000925	2.0243	2.4963	0.0160591
ESI(+)	M230T652	230.095	652.212	[M+H]+	Ergothioneine	HMDB0003045	3.97847	2.05313	0.00121194
ESI(+)	M263T660	263.019	660.286	[M+H]+	Dioxydemeton-s-methyl	-	1.24651	0.62952	0.0088036
ESI(+)	M404T662	404.001	662.479	[M+H]+	Cytidine 5'-diphosphate	HMDB0001546	1.83195	0.682065	0.00121695
ESI(+)	M324T683	324.13	682.549	[M+H]+	Anorexigenic peptide	-	1.16548	3.11649	0.0326169
ESI(+)	M132T692_2	132.076	692.487	[M+H]+	Creatine	HMDB0000064	2.51066	0.89308	0.03038
ESI(+)	M241T751	241.154	750.658	[M+H]+	Anserine	HMDB0000194	1.02456	1.29222	0.0337129
ESI(+)	M315T781	315.191	780.612	[M+H]+	Pyroglu-Gly-Lys	-	1.60438	1.95654	0.011292
ESI(+)	M253T788	253.129	788.095	[M+H]+	His-Pro	-	3.97722	0.737212	0.0456467
ESI(+)	M229T795	229.129	794.636	[M+H]+	Pro-hyp	HMDB0006695	2.30055	2.97749	0.00155107
ESI(+)	M389T806	389.214	805.687	[M+H]+	Asp-Val-Arg	-	3.16754	1.36917	0.0426451
ESI(+)	M260T812	260.052	812.088	[M+H]+	D-glucosamine 6-phosphate	HMDB0001254	1.92139	0.825926	0.0319129
ESI(+)	M272T818	272.171	817.554	[M+H]+	Arg-Pro	-	1.1639	0.602365	<0.001
ESI(+)	M276T839	276.118	839.029	[M+H]+	Gamma-glu-glu	HMDB0011738	4.30642	0.744922	0.0175603
ESI(+)	M272T866	272.171	866.395	(M+H)+	Pro-Arg	-	1.4551	0.50423	<0.001
ESI(+)	M277T879	277.139	878.736	(M+H)+	L-Saccharopine	HMDB0000279/HMDB0062698	2.06893	1.29596	0.0142106
ESI(+)	M377T887	377.202	887.401	[M+H]+	Thr-Glu-Lys	-	2.7288	0.702114	0.00810681
ESI(+)	M262T900	262.139	899.907	[M+H]+	Lys-Asp	-	3.0765	0.776419	0.0327306
ESI(+)	M275T914	275.171	913.976	[M+H]+	Lys-Gln	-	2.97363	0.777362	0.0442709
ESI(+)	M247T914	247.139	914.328	[M+H+i]+	Ala-Arg	-	2.69632	2.36938	0.00554973
ESI(+)	M162T925	162.075	924.549	(M+H-H2O)+	D-(+)-Galactosamine	-	1.47179	4.54195	<0.001
ESI(+)	M519T930	519.215	929.719	[M+H-H2O]+	Gomisin c	-	2.53906	1.33836	0.013343
ESI(+)	M944T939	943.501	938.519	[M+H]+	Soyasaponin bb	-	1.72946	0.684774	0.00843741
ESI(+)	M266T940	266.159	939.587	[M+H]+	Anisomycin	-	1.00427	1.41825	0.0153579
ESI(+)	M729T951	729.099	950.614	[M+Na]+	3-(3-(1,2-dihydroxy-1,2-dihexanoyl)thiopropane)inositol-4,5-diphosphate	-	1.52245	0.641506	0.00737899
ESI(+)	M184T965	184.072	965.473	[M+H-C16H32]+	Miltefosine	-	1.0721	1.54378	0.0436083
ESI(+)	M1007T968	1007.45	968.435	[M+H]+	Oxytocin	HMDB0002865	1.02389	0.709364	0.0280274
ESI(+)	M681T992	681.378	992.469	[2M+H]+	Neomenthyldiphenylphosphine oxide	-	1.81448	0.559639	0.00100547
ESI(+)	M609T1004_2	609.293	1003.97	[M+H]+	Reserpine	HMDB0014351	1.3617	0.722008	0.0445469
ESI(+)	M543T1004	543.25	1004.05	[M+Na]+	3-hydroxystanozolol glucuronide	-	1.41487	0.714595	0.0424883
ESI(+)	M1109T1005_1	1108.59	1004.63	[M+Na]+	[3,4,5-trihydroxy-6-(hydroxymethyl)oxan-2-yl] 10-[3-acetamido-6-[[4,5-dihydroxy-3-(3,4,5-trihydroxyoxan-2-yl)oxyoxan-2-yl]oxymethyl]-4,5-dihydroxyoxan-2-yl]oxy-2,2,6a,6b,9,9,12a-heptamethyl-1,3,4,5,6,6a,7,8,8a,10,11,12,13,14b-tetradecahydropicene-4a-carboxylate	-	1.2946	0.741356	0.0165916
ESI(+)	M827T1010_12	827.431	1009.54	[M+Na]+	Okadaic acid	-	6.34986	0.743752	0.000516717
ESI(+)	M477T1017	477.269	1016.55	[M+Na]+	Withanolide b	-	1.14434	4.08906	0.0341807
ESI(+)	M659T1018_2	659.332	1018.27	[M+H]+	7-(triethylsilyl)-10-deacetylbaccatin iii	-	2.29123	0.604042	<0.001
ESI(-)	M465T38_7	465.304	37.8065	[M-H]-	Cholesteryl sulfate	HMDB0000653	12.1954	0.678284	0.0020086
ESI(-)	M339T40_3	339.199	40.019	[M-H]-	Canrenone	-	10.0145	1.49308	0.00181485
ESI(-)	M311T41	311.168	40.848	[M-H]-	Thymol-beta-d-glucoside	-	11.8852	1.61417	0.000606625
ESI(-)	M212T41	212.002	41.073	[M-H]-	Indoxyl sulfate	HMDB0000682	9.37024	2.18752	0.0138551
ESI(-)	M367T41_2	367.158	41.121	[M-H]-	3-dehydroepiandrosterone sulfate	HMDB0001032	3.65399	0.697844	0.0135178
ESI(-)	M297T41	297.153	41.4725	[M-H]-	C10-las (sample)	-	6.80824	1.74239	<0.001
ESI(-)	M323T42	323.167	42.191	[M-H]-	Hymeglusin	-	1.30966	1.50449	0.00392147
ESI(-)	M427T45	427.177	45.259	[M-H-H2O]-	Estrone glucuronide	HMDB0004483	1.34785	1.93735	0.000744425
ESI(-)	M249T55	249.007	54.758	[M-H]-	Benzenethiol, 4,4'-thiobis-	-	2.42926	1.65224	0.0106791
ESI(-)	M321T61	321.21	60.628	[M-H]-	8-gingerol	-	2.18886	2.95134	0.0277563
ESI(-)	M305T63	305.081	62.752	[M-2H]2-	Glutathione, oxidized	HMDB0003337	1.02647	3.17993	0.0382766
ESI(-)	M309T64	309.279	64.429	[M-H]-	Eicosenoic acid	-	1.42743	0.787613	0.0221733
ESI(-)	M303T65_2	303.233	64.68	[M-H]-	Arachidonic acid (peroxide free)	HMDB0001043	5.32422	0.760872	0.00148736
ESI(-)	M277T67	277.217	67.205	[M-H]-	Linolenic acid	HMDB0001388	1.57686	1.56173	0.00898692
ESI(-)	M253T67	253.217	67.325	[M-H]-	Cis-9-palmitoleic acid	HMDB0003229	2.23793	1.27264	0.0212997
ESI(-)	M248T70	248.079	70.201	[M-2H]2-	Benzenesulfonic acid, dodecyl(sulfophenoxy)-	-	1.10383	1.51751	0.0195692
ESI(-)	M293T71	293.176	71.101	[M-H]-	[6]-gingerol	-	3.24635	2.10734	<0.001
ESI(-)	M194T73	194.048	72.7175	[M-H]-	2-(n-morpholino)ethanesulfonic acid	-	1.00799	1.56727	0.0278738
ESI(-)	M341T73_1	341.084	73.352	[M-H]-	Methylophiopogonanone a	-	3.25184	1.54678	0.00445267
ESI(-)	M415T75_1	415.178	74.667	[M-H]-	Methyl (1r,4as,9s,10s)-10-acetyloxy-5,9-dihydroxy-1,4a-dimethyl-2-oxo-7-propan-2-yl-10,10a-dihydro-9h-phenanthrene-1-carboxylate	-	1.57749	1.69101	0.0353268
ESI(-)	M522T75	522.282	75.318	[M-H]-	2-amino-3-[hydroxy-[2-hydroxy-3-[octadec-9-enoyl]oxypropoxy]phosphoryl]oxypropanoic acid	-	2.89238	0.616292	0.00255563
ESI(-)	M478T75	478.292	75.319	[M-H]-	1-oleoyl-sn-glycero-3-phosphoethanolamine	HMDB0011506	4.05865	0.583167	<0.001
ESI(-)	M452T76_3	452.277	75.9095	[M-H]-	1-palmitoyl-2-hydroxy-sn-glycero-3-phosphoethanolamine	HMDB0011503	5.26099	0.59055	0.00091883
ESI(-)	M163T148	163.026	147.721	[M-H]-	Lumazine	-	1.20542	2.62705	0.0485059
ESI(-)	M243T282	243.062	281.547	[M-H]-	Uridine	HMDB0000296	10.3863	0.716969	0.0207925
ESI(-)	M178T303	178.051	302.993	[M-H]-	Hippuric acid	HMDB0000714	4.40274	5.31655	0.0465069
ESI(-)	M194T368	194.046	368.294	[M-H]-	Salicyluric acid	HMDB0000840	1.2293	5.28215	0.0182884
ESI(-)	M195T392	195.052	392.467	[M-H]-	1,7-dimethyluric acid	HMDB0011103	1.71576	4.22913	0.000945983
ESI(-)	M227T459	227.14	459.394	[M-H]-	Leu-Pro	-	8.7692	0.648725	0.0245036
ESI(-)	M277T471	277.119	470.791	[M-H]-	Tyr-Pro	-	2.51654	0.621543	0.00367609
ESI(-)	M215T544	215.104	543.558	[M-H]-	Thr-Pro	-	1.82793	0.630697	0.020219
ESI(-)	M185T598	185.093	598.326	[M-H]-	Ala-Pro	HMDB0028695	1.73573	0.582855	0.000798867
ESI(-)	M88T628	88.0403	627.934	[M-H]-	Sarcosine	HMDB0000271	1.60504	0.826796	0.0168578
ESI(-)	M185T631	185.093	630.959	[M-H]-	Pro-Ala	-	1.383	0.535822	<0.001
ESI(-)	M118T639	118.051	638.599	[M-H]-	Threonine	HMDB0000167	5.22041	0.805859	0.0203223
ESI(-)	M309T667	309.108	666.954	[M-H]-	Gamma-glu-tyr	HMDB0011741	1.46215	0.641272	0.0143535
ESI(-)	M131T682	131.046	682.284	[M-H]-	Asparagine	HMDB0000168	1.99802	0.783783	0.0444244
ESI(-)	M132T721_2	132.03	721.107	[M-H]-	Aspartic acid	HMDB0000191	4.92412	0.803805	0.0105029
ESI(-)	M258T748	258.038	747.54	[M-H]-	D-glucosamine 1-phosphate	HMDB0001109	1.38469	0.799262	0.043628
ESI(-)	M97T760	96.9598	759.682	[M-H]-	Phosphoric acid	HMDB0000973	2.56108	1.50649	0.0338885
ESI(-)	M274T774	274.104	773.652	[M-H]-	Glu-gln	-	1.98559	0.711825	0.0372359
ESI(-)	M165T804	165.04	804.321	[M-H]-	D-arabinonic acid	HMDB0000539	3.75378	1.67166	0.0315188
ESI(-)	M191T822	191.02	822.029	[M-H]-	Citrate	HMDB0000094	36.806	0.710514	0.00498663
ESI(-)	M550T825	550.197	825.053	[M-2H]2-	1,2-dioleoyl-sn-glycero-3-phospho-(1'-myo-inositol-3',4',5'-trisphosphate)	HMDB0010159	1.3093	2.20074	0.00602271
ESI(-)	M177T835	176.936	835.158	(M+K-2H)-	Acetyl phosphate	HMDB0001494	3.19698	2.28228	0.0240062
ESI(-)	M297T838	296.982	838.146	(M+K-2H)-	D-Mannose 1-phosphate	HMDB0006330	3.00742	2.57798	0.0339582
ESI(-)	M140T854	140.011	853.753	[M-H]-	O-phosphoethanolamine	HMDB0000224	1.10128	3.04943	0.0445689
ESI(-)	M259T854	259.022	854.208	[M-H]-	.alpha.-d-galactose 1-phosphate	HMDB0000645	1.40727	1.7649	0.0187673
ESI(-)	M258T860	258.038	860.213	[M-H]-	Ile-Lys	HMDB0001254	3.39113	6.82533	<0.001
ESI(-)	M825T948	825.417	947.677	[M-H]-	(2s,3s,4s,5r,6r)-6-[[(2s,3r,4r,6ar,6bs,8as,14br)-2-hydroxy-4-(hydroxymethyl)-4,6a,6b,11,11,14b-hexamethyl-8a-[(2s,3r,4s,5s,6r)-3,4,5-trihydroxy-6-(hydroxymethyl)oxan-2-yl]oxycarbonyl-1,2,3,4a,5,6,7,8,9,10,12,12a,14,14a-tetradecahydropicen-3-yl]oxy]-3,4,5-trihydroxyoxane-2-carboxylic acid	-	2.50599	0.68068	0.000692307
ESI(-)	M605T990	605.277	990.345	[2M-H]-	Pipemidic acid	HMDB0041989	1.01892	0.583633	0.0395905
