# Supplementary material for: A new perspective on semen quality of aged male: The characteristics of metabolomics and proteomics
Source: Front Endocrinol (Lausanne). 2023 Jan 4;13:1058250. doi: 10.3389/fendo.2022.1058250 (PMC9848653; doi:10.3389/fendo.2022.1058250)
Supplement: Supplementary file 4 [file Table_3.xlsx]

## Sheet: Differential protein
Protein	Protein Description	Gene Name	AS/YS	p-value
Q86UP8	General transcription factor II-I repeat domain-containing protein 2A	GTF2IRD2	13.065	0.0370327
Q02383	Semenogelin-2	SEMG2	7.67026	0.039233
P02768	Albumin	ALB	6.09804	0.0165011
P02790	Hemopexin	HPX	5.38744	0.0298859
P10909	Clusterin	CLU	4.95949	0.0292058
Q8N6Q3	CD177 antigen	CD177	4.155	0.0365861
P61916	NPC intracellular cholesterol transporter 2	NPC2	3.80601	0.0268765
P51570	Galactokinase	GALK1	3.60138	0.0153963
Q16610	Extracellular matrix protein 1	ECM1	3.5391	0.0245889
P23528	Cofilin-1	CFL1	3.1739	0.0249949
Q08380	Galectin-3-binding protein	LGALS3BP	2.94731	0.00749571
Q9H173	Nucleotide exchange factor SIL1	SIL1	2.82088	0.0241179
Q13508	Ecto-ADP-ribosyltransferase 3	ART3	2.69275	0.00768983
P53618	Coatomer subunit beta	COPB1	2.51042	0.0216591
P01034	Cystatin-C	CST3	2.47529	0.0395911
A6NC98	Coiled-coil domain-containing protein 88B	CCDC88B	2.45016	0.0335018
O60763	General vesicular transport factor p115	USO1	2.39674	0.0160835
Q9BWS9	Chitinase domain-containing protein 1	CHID1	2.35358	0.002401
P35579	Myosin-9	MYH9	2.3424	0.0144296
Q8TCJ2	Dolichyl-diphosphooligosaccharide--protein glycosyltransferase subunit STT3B	STT3B	2.29668	0.0274162
O75521	Enoyl-CoA delta isomerase 2	ECI2	2.24882	0.0398364
Q8N1N4	Keratin, type II cytoskeletal 78	KRT78	2.20604	0.0105616
P02743	Serum amyloid P-component	APCS	2.17504	0.0171952
P08758	Annexin A5	ANXA5	2.07195	0.0398452
P13796	Plastin-2	LCP1	2.0444	0.0359816
Q13347	Eukaryotic translation initiation factor 3 subunit I	EIF3I	1.97449	0.0238179
O43396	Thioredoxin-like protein 1	TXNL1	1.95877	0.0103406
Q14240	Eukaryotic initiation factor 4A-II	EIF4A2	1.92681	0.0154369
Q9NRN7	L-aminoadipate-semialdehyde dehydrogenase-phosphopantetheinyl transferase	AASDHPPT	1.91922	0.00538045
P22748	Carbonic anhydrase 4	CA4	1.9073	0.025452
P08195	4F2 cell-surface antigen heavy chain	SLC3A2	1.89013	0.0241964
Q13155	Aminoacyl tRNA synthase complex-interacting multifunctional protein 2	AIMP2	1.8848	0.0334025
P35241	Radixin	RDX	1.86936	0.0330913
Q9Y2Z0	Protein SGT1 homolog	SUGT1	1.795	0.0228162
P84085	ADP-ribosylation factor 5	ARF5	1.79326	0.0304482
Q16401	26S proteasome non-ATPase regulatory subunit 5	PSMD5	1.77	0.0128769
P08779	Keratin, type I cytoskeletal 16	KRT16	1.76912	0.0414728
P48668	Keratin, type II cytoskeletal 6C	KRT6C	1.75462	0.0498796
Q8TDZ2	[F-actin]-monooxygenase MICAL1	MICAL1	1.74381	0.0270702
P60228	Eukaryotic translation initiation factor 3 subunit E	EIF3E	1.73931	0.0107961
P17980	26S proteasome regulatory subunit 6A	PSMC3	1.73081	0.00419528
P13987	CD59 glycoprotein	CD59	1.71233	0.0351752
Q9UHG3	Prenylcysteine oxidase 1	PCYOX1	1.71176	0.0362874
P05154	Plasma serine protease inhibitor	SERPINA5	1.71136	0.0339465
Q99523	Sortilin	SORT1	1.70712	0.0492995
P52907	F-actin-capping protein subunit alpha-1	CAPZA1	1.70466	0.0467373
Q8TBC4	NEDD8-activating enzyme E1 catalytic subunit	UBA3	1.69576	0.00329974
Q53FA7	Quinone oxidoreductase PIG3	TP53I3	1.68486	0.0210272
Q96DC9	Ubiquitin thioesterase OTUB2	OTUB2	1.67304	0.0422959
Q8TBX8	Phosphatidylinositol 5-phosphate 4-kinase type-2 gamma	PIP4K2C	1.66646	0.00576956
Q9NPQ8	Synembryn-A	RIC8A	1.65272	0.0078028
Q8TCU4	Alstrom syndrome protein 1	ALMS1	1.6513	0.0468219
Q9Y282	Endoplasmic reticulum-Golgi intermediate compartment protein 3	ERGIC3	1.63747	0.0454899
P67775	Serine/threonine-protein phosphatase 2A catalytic subunit alpha isoform	PPP2CA	1.59955	0.0153437
P62495	Eukaryotic peptide chain release factor subunit 1	ETF1	1.5912	0.00746957
P14923	Junction plakoglobin	JUP	1.5895	0.00254903
Q92696	Geranylgeranyl transferase type-2 subunit alpha	RABGGTA	1.58631	0.00273422
P52566	Rho GDP-dissociation inhibitor 2	ARHGDIB	1.58534	0.0149995
Q16563	Synaptophysin-like protein 1	SYPL1	1.57168	0.0111236
P22392	Nucleoside diphosphate kinase B	NME2	1.56778	0.00864203
Q9BS26	Endoplasmic reticulum resident protein 44	ERP44	1.55603	0.0184597
P00492	Hypoxanthine-guanine phosphoribosyltransferase	HPRT1	1.53951	0.0398276
P37837	Transaldolase	TALDO1	1.52154	0.028388
O43813	Glutathione S-transferase LANCL1	LANCL1	1.5213	0.0231833
Q8IXY8	Probable inactive peptidyl-prolyl cis-trans isomerase-like 6	PPIL6	0.654267	0.0422185
Q96MT7	Cilia- and flagella-associated protein 44	CFAP44	0.651509	0.00539439
P59910	DnaJ homolog subfamily B member 13	DNAJB13	0.618182	0.049407
Q9P0V9	Septin-10	SEPTIN10	0.609181	0.0325545
Q8IXL9	IQ domain-containing protein F2	IQCF2	0.593036	0.0168492
Q6URK8	Testis, prostate and placenta-expressed protein	TEPP	0.576169	0.00721729
Q86YW0	1-phosphatidylinositol 4,5-bisphosphate phosphodiesterase zeta-1	PLCZ1	0.571704	0.0202628
P49427	Ubiquitin-conjugating enzyme E2 R1	CDC34	0.565165	0.0227771
P00846	ATP synthase subunit a	MT-ATP6	0.537458	0.0143774
Q75WM6	Testis-specific H1 histone	H1-7	0.528862	0.0180322
Q075Z2	Binder of sperm protein homolog 1	BSPH1	0.443073	0.0435448
Q53TS8	C2 calcium-dependent domain-containing protein 6	C2CD6	0.432791	0.0263902
Q8N6M8	IQ domain-containing protein F1	IQCF1	0.396993	0.0211858
O43790	Keratin, type II cuticular Hb6	KRT86	0.384618	0.0256185
Q00059	Transcription factor A, mitochondrial	TFAM	0.371173	0.0261187
P01619	Immunoglobulin kappa variable 3-20	IGKV3-20	0.290824	0.0195681
